# Supplementary material for: Screening for α-Glucosidase-Inhibiting Saponins from Pressurized Hot Water Extracts of Quinoa Husks
Source: Foods. 2022 Sep 29;11(19):3026. doi: 10.3390/foods11193026 (PMC9563573; doi:10.3390/foods11193026)
Supplement: Supplementary file 1 [file foods-11-03026-s001.zip]

Archive with 1 entries (1 files):
- foods-1904440-supplementary.pdf
